# Supplementary material for: E-cigarette exposure disrupts antitumor immunity and promotes metastasis
Source: Front Immunol. 2024 Aug 16;15:1444020. doi: 10.3389/fimmu.2024.1444020 (PMC11365074; doi:10.3389/fimmu.2024.1444020)
Supplement: Supplementary Table 2 — Source data for Figures 1 – 6 . [file Table2.xlsx]

## Sheet: 1C
Pct scratch area covered	Control						Nicotine-V (20um)						Nicoine-V (10uM)						Nicotine-V (5uM)						Nicotine-V (2.5uM)						Vehicle (20 uM)						Vehicle (10uM)						Vehicle (5uM)						Vehicle (2.5uM)
12	19.124	19.726	20.315	20.732	18.901	19.022	23.427	31.074	27.043				22.818	22.262	26.552				18.564	24.631	25.63				15.793	13.61	18.812				31.39	33.736	27.417				19.224	19.635	24.046				12.796	21.319	17.612				11.343
PGVG	0	0	0	0	0	0	20	20	20				10	10	10				5	5	5				2.5	2.5	2.5				20	20	20				10	10	10				5	5	5				2.5
N	0	0	0	0	0	0	1	1	1				1	1	1				1	1	1				1	1	1				0	0	0				0	0	0				0	0	0				0
pctscratch	pgvg	nic
19.124	0	0
19.726	0	0
20.315	0	0
20.732	0	0
18.901	0	0
19.022	0	0
23.427	20	1
31.074	20	1
27.043	20	1
22.818	10	1
22.262	10	1
26.552	10	1
18.564	5	1
24.631	5	1
25.63	5	1
15.793	2.5	1
13.61	2.5	1
18.812	2.5	1
31.39	20	0
33.736	20	0
27.417	20	0
19.224	10	0
19.635	10	0
24.046	10	0
12.796	5	0
21.319	5	0
17.612	5	0
11.343	2.5	0
15.593	2.5	0
16.247	2.5	0
[truncated: 2 more columns]

## Sheet: 1D
viablecells	Control			Nicotine-V (20um)			Nicoine-V (10uM)			Nicotine-V (5uM)			Nicotine-V (2.5uM)			Vehicle (20 uM)			Vehicle (10uM)			Vehicle (5uM)			Vehicle (2.5uM)
24	5.65	5.61	5.62	6.21	6.42	6.18	5.89	5.84	5.66	5.54	5.61	5.74	5.61	5.66	5.74	7.14	7.09	7.03	6.88	6.75	6.74	6.12	6.23	6.07	5.75	5.88	5.76
pgvg	0	0	0	20	20	20	10	10	10	5	5	5	2.5	2.5	2.5	20	20	20	10	10	10	5	5	5	2.5	2.5	2.5
nic	0	0	0	1	1	1	1	1	1	1	1	1	1	1	1	0	0	0	0	0	0	0	0	0	0	0	0
				viablecells	pgvg	nic
				5.65	0	0
				5.61	0	0
				5.62	0	0
				6.21	20	1
				6.42	20	1
				6.18	20	1
				5.89	10	1
				5.84	10	1
				5.66	10	1
				5.54	5	1
				5.61	5	1
				5.74	5	1
				5.61	2.5	1
				5.66	2.5	1
				5.74	2.5	1
				7.14	20	0
				7.09	20	0
				7.03	20	0
				6.88	10	0
				6.75	10	0
				6.74	10	0
				6.12	5	0
				6.23	5	0
				6.07	5	0
				5.75	2.5	0
				5.88	2.5	0
				5.76	2.5	0

## Sheet: 2C
B16							MC38							TRAMP-C2
Control	PG/VG	PG/VG + Nicotine Low (6 mg/mL)	PG/VG + Nicotine High (36 mg/mL)				Control	PG/VG	PG/VG + Nicotine Low (6 mg/mL)	PG/VG + Nicotine High (36 mg/mL)				Control	PG/VG	PG/VG + Nicotine Low (6 mg/mL)	PG/VG + Nicotine High (36 mg/mL)
3034.5	1871	909.562	1558.75				496	698	251	910				1678	1345	1743.75	2688
718	2147	3726	1478				687	948	684	900				2304	1401	2817.75	1549.12
1862	1644	1119.25	2182.75				923	858	380	950				2245	1388	1988	1846
1223.31	2256	1047.38	1690				832	993	850.5	688.5				1267.5	1523	1963	1296
2081.25	874	1684	1890				885	956	869	614.125				1024.94	1377	648	1568
1864	2698.3	1876	1774				941	944	855	879				1526	1422	1677	1948
1744	1687	1888	1955.8				846	978	831	893				1647	1856	1845	2203
2054	1984	2411	2185				914	916	987	964				1889	1968	1965	2461.76
1787	1786	2187	2377.3				920	970	996	975				2323	1874	1874	1825
1344	2013	1936	2621				848	1024	1045	942				1978	1988	1886	1906
1598	1861	1547	2053.6				863	977	898	963				2198	1957	1923	1944.02
2103	1745	1376	1874				877	933	967	997				1948	1906	1968	2078
2069		1899	1766				859	1063	1054	925				2056	2085	2045	2090
1948		2165	1943				904	954	887	964				1937	1838	1906	2036
1966								167		367				1966	1948	2114	1969

## Sheet: 3C
Control	PG/VG + Nicotine Low (6 mg/mL)	PG/VG + Nicotine High (36 mg/mL)	PG/VG
1016	1585	4255	5887		pgvg	nic	radiance
255	675	4156	2455		0	0	1016
1211	789	2158	2787		0	0	255
1007	2412	2166	2489		0	0	1211
244	2356	2432	1455		0	0	1007
274	2144	1787	741		0	0	244
585	2125	545	648		0	0	274
566	2164	897	3221		0	0	585
1014	2244	2758	3262		0	0	566
1002	2875	4325	2778		0	0	1014
1423	1045	3568	2467		0	0	1002
1242	2355	3224	2954		0	0	1423
569	2165	4141	1365		0	0	1242
1212	2078	233	2117		0	0	569
2412	2013	3654	1756		0	0	1212
					0	0	2412
					1	6	1585
					1	6	675
					1	6	789
					1	6	2412
					1	6	2356
					1	6	2144
					1	6	2125
					1	6	2164
					1	6	2244
					1	6	2875
					1	6	1045
					1	6	2355
					1	6	2165
					1	6	2078
					1	6	2013
					1	36	4255
					1	36	4156
					1	36	2158
					1	36	2166
					1	36	2432
					1	36	1787
					1	36	545
					1	36	897
					1	36	2758
					1	36	4325
					1	36	3568
					1	36	3224
					1	36	4141
					1	36	233
					1	36	3654
					1	0	5887
					1	0	2455
					1	0	2787
					1	0	2489
					1	0	1455
					1	0	741
					1	0	648
					1	0	3221
					1	0	3262
					1	0	2778
					1	0	2467
					1	0	2954
					1	0	1365
					1	0	2117
					1	0	1756

## Sheet: 3D
Days after injection	Control	PG/VG + Nicotine Low (6 mg/mL)	PG/VG + Nicotine High (36 mg/mL)	PG/VG		days	pgvg	nic	each row represents a mouse
25	1					25	0	0
25	1					25	0	0
19	1					19	0	0
20	1					20	0	0
28	1					28	0	0
28	1					28	0	0
32	1					32	0	0
22	1					22	0	0
32	1					32	0	0
32	1					32	0	0
25	1					25	0	0
19	1					19	0	0
20	1					20	0	0
22	1					22	0	0
25	1					25	0	0
22		1				22	1	6
22		1				22	1	6
22		1				22	1	6
25		1				25	1	6
25		1				25	1	6
22		1				22	1	6
18		1				18	1	6
18		1				18	1	6
18		1				18	1	6
25		1				25	1	6
22		1				22	1	6
22		1				22	1	6
22		1				22	1	6
22		1				22	1	6
25		1				25	1	6
19			1			19	1	36
19			1			19	1	36
22			1			22	1	36
22			1			22	1	36
19			1			19	1	36
22			1			22	1	36
25			1			25	1	36
25			1			25	1	36
25			1			25	1	36
25			1			25	1	36
19			1			19	1	36
22			1			22	1	36
19			1			19	1	36
22			1			22	1	36
19			1			19	1	36
25				1		25	1	0
25				1		25	1	0
25				1		25	1	0
22				1		22	1	0
22				1		22	1	0
22				1		22	1	0
19				1		19	1	0
22				1		22	1	0
19				1		19	1	0
22				1		22	1	0
22				1		22	1	0
25				1		25	1	0
25				1		25	1	0
22				1		22	1	0
25				1		25	1	0

## Sheet: 4C
Control	PG/VG	PG/VG + Nicotine			pgvg	nic	biolum
2345	2789	7899			0	0	2345
4577	5784	7015			0	0	4577
3144	5046	3415			0	0	3144
2477	3478	4562			0	0	2477
4315	4659	2635			0	0	4315
3475	5356	6898			0	0	3475
3112	5784	5674			0	0	3112
4012	6841	5669			0	0	4012
2487	2775	3455			0	0	2487
2311	3156	3848			0	0	2311
2156	4996	7848			0	0	2156
2345	5142	7862			0	0	2345
2654	5743	8100			0	0	2654
2874	4023	3156			0	0	2874
2489	3457	3847			0	0	2489
					1	0	2789
					1	0	5784
					1	0	5046
					1	0	3478
					1	0	4659
					1	0	5356
					1	0	5784
					1	0	6841
					1	0	2775
					1	0	3156
					1	0	4996
					1	0	5142
					1	0	5743
					1	0	4023
					1	0	3457
					1	1	7899
					1	1	7015
					1	1	3415
					1	1	4562
					1	1	2635
					1	1	6898
					1	1	5674
					1	1	5669
					1	1	3455
					1	1	3848
					1	1	7848
					1	1	7862
					1	1	8100
					1	1	3156
					1	1	3847

## Sheet: 4D
Days after injection	Control	PG/VG	PG/VG + Nicotine			days	pgvg	nic
22	1					22	0	0
25	1					25	0	0
32	1					32	0	0
35	1					35	0	0
35	1					35	0	0
38	1					38	0	0
32	1					32	0	0
28	1					28	0	0
32	1					32	0	0
25	1					25	0	0
32	1					32	0	0
32	1					32	0	0
35	1					35	0	0
32	1					32	0	0
28	1					28	0	0
25		1				25	1	0
22		1				22	1	0
18		1				18	1	0
28		1				28	1	0
25		1				25	1	0
22		1				22	1	0
22		1				22	1	0
25		1				25	1	0
18		1				18	1	0
28		1				28	1	0
25		1				25	1	0
22		1				22	1	0
18		1				18	1	0
22		1				22	1	0
25		1				25	1	0
18			1			18	1	0
18			1			18	1	0
18			1			18	1	1
18			1			18	1	1
18			1			18	1	1
22			1			22	1	1
25			1			25	1	1
25			1			25	1	1
25			1			25	1	1
28			1			28	1	1
22			1			22	1	1
22			1			22	1	1
22			1			22	1	1
22			1			22	1	1
25			1			25	1	1

## Sheet: 4F
No exposure + MC-38	PG/VG + MC-38	Nicotine + MC-38
86	93	212
61	110	241
55	132	178
		203
71	112	245
60	108	213
54	114	187
53	147	198
49	122	163
60	141	214
					pgvg	nic	nodules
					0	0	86
					0	0	61
					0	0	55
					0	0	71
					0	0	60
					0	0	54
					0	0	53
					0	0	49
					0	0	60
					1	0	93
					1	0	110
					1	0	132
					1	0	112
					1	0	108
					1	0	114
					1	0	147
					1	0	122
					1	0	141
					1	1	212
					1	1	241
					1	1	178
					1	1	203
					1	1	245
					1	1	213
					1	1	187
					1	1	198
					1	1	163
					1	1	214

## Sheet: 4G
No exposure + MC-38	PG/VG + MC-38	Nicotine 36 mg/ml + MC-38
307.4	411.5	1451.9
1054.2	270.7	848.7
1455.8		1117.9
984	1325	1542
759	1224	1423
1232	546	1221
844	1245	1403
759	1075	1008
1123	869	1422
				pgvg	nic	lungweight
				0	0	307.4
				0	0	1054.2
				0	0	1455.8
				0	0	984
				0	0	759
				0	0	1232
				0	0	844
				0	0	759
				0	0	1123
				1	0	411.5
				1	0	270.7
				1	0	1325
				1	0	1224
				1	0	546
				1	0	1245
				1	0	1075
				1	0	869
				1	1	1451.9
				1	1	848.7
				1	1	1117.9
				1	1	1542
				1	1	1423
				1	1	1221
				1	1	1403
				1	1	1008
				1	1	1422

## Sheet: 5A
No exposure + MC-38	PG/VG + MC-38	Nicotine 36 mg/ml + MC-38
73	57.9	78.7
15.8	30.9	75.5
65.5		73.8
24	53	71.4
51	41	64.8
20	42	72.3
49	26	61.5
23	49	65.8
26	58	59.1
				pgvg	nic	lung_macrophages
				0	0	73
				0	0	15.8
				0	0	65.5
				0	0	24
				0	0	51
				0	0	20
				0	0	49
				0	0	23
				0	0	26
				1	0	57.9
				1	0	30.9
				1	0	53
				1	0	41
				1	0	42
				1	0	26
				1	0	49
				1	0	58
				1	1	78.7
				1	1	75.5
				1	1	73.8
				1	1	71.4
				1	1	64.8
				1	1	72.3
				1	1	61.5
				1	1	65.8
				1	1	59.1

[truncated: 15 more sheets: 5B, 5E, 5F, 5I, 5J, 6A, 6B, 6C, 6E, S1A, S1B, S5B, S5C, S5D, S6A]
