# Supplementary material for: E-cigarette exposure disrupts antitumor immunity and promotes metastasis
Source: Front Immunol. 2024 Aug 16;15:1444020. doi: 10.3389/fimmu.2024.1444020 (PMC11365074; doi:10.3389/fimmu.2024.1444020)
Supplement: Supplementary Table 3 — Occurrence of metastases in Figure 2D . [file Table3.xlsx]

## Sheet: Sheet1
		Control		PG/VG		PG/VG + Nicotine Low (6 mg/mL)		PG/VG + Nicotine High (36 mg/mL)
fig2	Metastasis?	yes	no	yes	no	yes	no	yes	no
	b16.1	0	5	1	4	1	4	1	4
	b16.2	0	5	2	3	1	4	1	4
	b16.3	0	5	0	5	1	4	1	4
	mc38.1	0	5	3	2	2	3	3	2
	mc38.2	0	5	1	4	2	3	3	2
	mc38.3	0	5	2	3	1	3	3	1
	tc2.1	0	5	1	4	1	4	2	3
	tc2.2	1	4	1	4	0	5	4	1
	tc2.3	0	5	2	3	2	3	3	2
fig6		Isotype		PG/VG + Nicotine Hi (36 mg/mL) + Isotype		aCTLA4		PG/VG + Nicotine Hi (36 mg/mL) + aCTLA4
		yes	no	yes	no	yes	no	yes	no
	ctla4.1	1	4	1	4	0	5	0	5
	ctla4.2	0	5	3	2	0	5	0	5
	ctla4.3	0	5	2	3	0	5	0	5
